# Supplementary material for: A Clinically Applicable Nomogram for Live Birth Prediction After IVF: The Zubeyde Hanim Model
Source: J Clin Med. 2026 Jan 29;15(3):1077. doi: 10.3390/jcm15031077 (PMC12898145; doi:10.3390/jcm15031077)
Supplement: Supplementary file 1 [file jcm-15-01077-s001.zip]

Archive with 1 entries (1 files):
- jcm-4106553-supplementary.pdf
